# Supplementary material for: Correlation of HbA1c Level with Lipid Profile in Type 2 Diabetes Mellitus Patients Visiting a Primary Healthcare Center in Jeddah City, Saudi Arabia: A Retrospective Cross-Sectional Study
Source: Diseases. 2023 Oct 31;11(4):154. doi: 10.3390/diseases11040154 (PMC10660465; doi:10.3390/diseases11040154)
Supplement: Supplementary file 1 [file diseases-11-00154-s001.zip]

Archive with 1 entries (1 files):
- diseases-2636958-supplementary.pdf
